# Supplementary material for: Role of Radiomics to Predict Malignant Transformation of Sinonasal Inverted Papilloma: A Systematic Review
Source: Cancers (Basel). 2025 Jun 27;17(13):2175. doi: 10.3390/cancers17132175 (PMC12249154; doi:10.3390/cancers17132175)
Supplement: Supplementary file 1 [file cancers-17-02175-s001.zip]

Archive with 1 entries (1 files):
- cancers-3676108-supplementary.pdf
